# Supplementary material for: Strip1 regulates retinal ganglion cell survival by suppressing Jun-mediated apoptosis to promote retinal neural circuit formation
Source: eLife. 2022 Mar 22;11:e74650. doi: 10.7554/eLife.74650 (PMC8940179; doi:10.7554/eLife.74650)
Supplement: Figure 1—figure supplement 1—source data 1. [file elife-74650-fig1-figsupp1-data1.zip]

Archive with 10 entries (7 files):
- Data for Figure 1-figure supplement 1D/
- Data for Figure 1-figure supplement 1D/.DS_Store
- __MACOSX/
- __MACOSX/Data for Figure 1-figure supplement 1D/
- __MACOSX/Data for Figure 1-figure supplement 1D/._.DS_Store
- Data for Figure 1-figure supplement 1D/Data for Figure 1ΓÇôfigure supplement 1D (uncropped gel image).jpg
- __MACOSX/Data for Figure 1-figure supplement 1D/._Data for Figure 1ΓÇôfigure supplement 1D (uncropped gel image).jpg
- Data for Figure 1-figure supplement 1D/Data for Figure 1-figure supplement 1D (original gel).jpg
- __MACOSX/Data for Figure 1-figure supplement 1D/._Data for Figure 1-figure supplement 1D (original gel).jpg
- __MACOSX/._Data for Figure 1-figure supplement 1D
