# Supplementary material for: Strip1 regulates retinal ganglion cell survival by suppressing Jun-mediated apoptosis to promote retinal neural circuit formation
Source: eLife. 2022 Mar 22;11:e74650. doi: 10.7554/eLife.74650 (PMC8940179; doi:10.7554/eLife.74650)
Supplement: Figure 1—figure supplement 1—source data 2. [file elife-74650-fig1-figsupp1-data2.zip]

Archive with 10 entries (7 files):
- Data for Figure 1-figure supplement 1G/
- Data for Figure 1-figure supplement 1G/Data for Figure 1-figure supplement 1G (original blot strip1).jpg
- __MACOSX/
- __MACOSX/Data for Figure 1-figure supplement 1G/
- __MACOSX/Data for Figure 1-figure supplement 1G/._Data for Figure 1-figure supplement 1G (original blot strip1).jpg
- Data for Figure 1-figure supplement 1G/Data for Figure 1ΓÇôfigure supplement 1G (uncropped blot image).jpg
- __MACOSX/Data for Figure 1-figure supplement 1G/._Data for Figure 1ΓÇôfigure supplement 1G (uncropped blot image).jpg
- Data for Figure 1-figure supplement 1G/Data for Figure 1-figure supplement 1G (original blot beta-actin).jpg
- __MACOSX/Data for Figure 1-figure supplement 1G/._Data for Figure 1-figure supplement 1G (original blot beta-actin).jpg
- __MACOSX/._Data for Figure 1-figure supplement 1G
