# Supplementary material for: Strip1 regulates retinal ganglion cell survival by suppressing Jun-mediated apoptosis to promote retinal neural circuit formation
Source: eLife. 2022 Mar 22;11:e74650. doi: 10.7554/eLife.74650 (PMC8940179; doi:10.7554/eLife.74650)
Supplement: Figure 5—source data 1. [file elife-74650-fig5-data1.zip]

Archive with 10 entries (7 files):
- Data for Figure 5B/
- Data for Figure 5B/.DS_Store
- __MACOSX/
- __MACOSX/Data for Figure 5B/
- __MACOSX/Data for Figure 5B/._.DS_Store
- Data for Figure 5B/Data for Figure 5B (uncropped blot image).jpg
- __MACOSX/Data for Figure 5B/._Data for Figure 5B (uncropped blot image).jpg
- Data for Figure 5B/Data for Figure 5B (original blot).png
- __MACOSX/Data for Figure 5B/._Data for Figure 5B (original blot).png
- __MACOSX/._Data for Figure 5B
