# Supplementary material for: Strip1 regulates retinal ganglion cell survival by suppressing Jun-mediated apoptosis to promote retinal neural circuit formation
Source: eLife. 2022 Mar 22;11:e74650. doi: 10.7554/eLife.74650 (PMC8940179; doi:10.7554/eLife.74650)
Supplement: Figure 5—figure supplement 2—source data 1. [file elife-74650-fig5-figsupp2-data1.zip]

Archive with 10 entries (7 files):
- Data for Figure 5-figure supplement 2A/
- Data for Figure 5-figure supplement 2A/Figure 5-figure supplement 2A (original blot_Beta-actin).tif
- __MACOSX/
- __MACOSX/Data for Figure 5-figure supplement 2A/
- __MACOSX/Data for Figure 5-figure supplement 2A/._Figure 5-figure supplement 2A (original blot_Beta-actin).tif
- Data for Figure 5-figure supplement 2A/Figure 5-figure supplement 2A(uncropped blot images).jpg
- __MACOSX/Data for Figure 5-figure supplement 2A/._Figure 5-figure supplement 2A(uncropped blot images).jpg
- Data for Figure 5-figure supplement 2A/Figure 5-figure supplement 2A (original blot_Strn3).tif
- __MACOSX/Data for Figure 5-figure supplement 2A/._Figure 5-figure supplement 2A (original blot_Strn3).tif
- __MACOSX/._Data for Figure 5-figure supplement 2A
